# Supplementary material for: Evaluating the effectiveness of biotic indices for long-term ecological quality assessment in a heavily polluted estuary
Source: Environ Monit Assess. 2025 Sep 10;197(10):1100. doi: 10.1007/s10661-025-14546-w (PMC12423234; doi:10.1007/s10661-025-14546-w)
Supplement: Supplementary file 1 — Supplementary file1 (XLSX 59 KB) [file 10661_2025_14546_MOESM1_ESM.xlsx]

## Sheet: Content
Electronic Supplemental Material
Article Title: Evaluating the effectiveness of biotic indices for long-term ecological quality assessment in a heavily polluted estuary
Journal: Environmental Monitoring and Assessment
Authors: J. Emilio Sánchez-Moyano; Mario López-Cepeda; Isabel García-Asencio
Author Affiliations: Department of Zoology, Faculty of Biology, University of Sevilla, Av. Reina Mercedes 6, 41012 Sevilla, Spain
Corresponding Author: J. E. Sánchez-Moyano: smoyano@us.es
Contents:
Table S1: Means of the water and sediment parameters over the sampling periods and zones. Geoaccumulation index (Igeo) colour code: unpolluted (blue); very low polluted (green); low polluted (yellow); moderate polluted (orange); highly polluted (red); and very highly polluted (grey).
Table S2: Mean abundance and Standard Deviation (nº of individuals/m2) of the macrobenthic species for each zone and sampling period. Assigned ecological groups for AMBI calculations is included
Table S3: Results of the canonical correspondence analysis for all stations and sampling periods from selected environmental variables and the biotic indices. In bold, significant results.
Table S4: Ecological Quality Status (EQS) and index value for each sampling station and year according to the results of the six biotic indices. Colour code of EQS according to Table 1.
Table S5: Univariate pairwise tests results based on the Euclidean distance matrix of the six biotic indices. In bold, significant results.

## Sheet: Table S1
Table S1: Means of the water and sediment parameters over the sampling periods and zones. Geoaccumulation index (Igeo) colour code: unpolluted (blue); very low polluted (green); low polluted (yellow); moderate polluted (orange); highly polluted (red); and very highly polluted (grey).
Period	Zone	Temp.	pH	Salinity	Oxygen	Oxygen	Cd	Zn	Cu	Cr	Hg	OM	Coarse sand	Sand	Fines	TOC	Igeo
		ºC		PSU	%	mg/l	mg/kg	mg/kg	mg/kg	mg/kg	mg/kg	%	%	%	%	%	Zn	Cu	Cr
1998	Odiel	17.725	7.785	36.475	87	8.3	11.4	2108.37	1925.32	80.07	4.03575	6.4375	0	29.75	70.25	2.18	5.07145	6.59768	0.957814
	Inner Channel	18.2	7.965	36.35	90	8.55	6.825	1316.96	1351.66	34.945	2.184	3.57	0	40.5	59.5	2.215	5.06989	5.95571	0.705849
	Outer Channel	17.25	8.205	36.35	95	9.2	2.03	79.285	10.32	7.825	0.077	0.205	4.4	95.285	0.315	0.075	3.13265	0.150518	-0.202431
2000	Odiel	25.525	7.6325	38	77.5	6.3	8.452	1360.96	1117.07	60.13	11.1	11.0175	0	25.5	74.5	2.9475	4.39034	5.6306	0.709105
	Inner Channel	25.7	7.69	37.6	81.5	6.65	9.215	3836.51	1009.75	50.19	1.265	9.785	0	28.5	71.5	2.45	5.61862	5.68608	0.670786
	Outer Channel	24.5	7.97	36.9	88.5	7.3	2.86	430.975	209.48	28.565	0.395	6.06	0	93.93	6.07	1.83	4.86744	3.93986	1.36843
	Marine Area	17.05	8.045	36.2	75	7.15	3.879	270.825	61.8765	27.1445	0.117	1.64033	0.84	87.75	11.41	0.98	3.0783	2.02853	0.60209
2002	Odiel	25.2	7.4125	37.9	68.25	5.6	5.9225	1596.52	1593.25	54.6275	4.5325	7.4439	0	30	70	4.1625	4.71073	6.33104	0.67221
	Inner Channel	23.2	7.695	36.65	75.5	6.3	5	2086.18	1696.11	28.14	2.465	5.77473	0	33	67	3.91	5.11232	6.4256	-0.222575
	Outer Channel	21.15	8.085	36.1	91	8	5	286.34	117.965	3.5	0.175	1.00224	9.555	87.49	2.955	0.525	3.56776	2.42566	-1.96241
	Marine Area	18.65	8.105	36.15	78	7.3	5	490.49	276.325	9.495	0.35	4.41768	0.47	63.36	36.17	4.255	3.573	3.34814	-1.31139
2016	Odiel	25.2177	7.74414	36.2249	103.306	6.81597	2.2223	1866	1807.77	36.8147	1.43839	13.2503	1.2646	34.696	64.0394	1.58	5.4736	6.56884	0.475219
	Inner Channel	22.9324	7.94947	36.7237	101.494	6.94797	0.647604	1115.56	768.384	28.0596	0.329005	10.6658	6.045	47.225	46.73	1.6	5.56226	5.79087	0.6544
	Outer Channel	21.5044	8.10893	36.8901	96.6082	6.77452	0.35339	689.912	623.857	20.8907	0.387183	1.11828	6.89	91.095	2.015	1.75	6.23797	5.98894	1.0047
	Marine Area	19.7514	8.12857	36.7926	98.0799	7.10281	0.176149	175.945	86.3263	7.71871	0.451721	0.73942	2	96.635	1.365	1.05	2.84013	1.90763	-0.72233

## Sheet: Table S2
Table S2: Mean abundance and Standard Deviation (nº of individuals/m2) of the macrobenthic species for each zone and sampling period. Assigned ecological groups for AMBI calculations is included
					1998						2000								2002								2016
					Odiel		Inner Channel		Outer Channel		Odiel		Inner Channel		Outer Channel		Marine area		Odiel		Inner Channel		Outer Channel		Marine area		Odiel		Inner Channel		Outer Channel		Marine area
Phyllum	Order	Family	Species	AMBI group	Mean	SD	Mean	SD	Mean	SD	Mean	SD	Mean	SD	Mean	SD	Mean	SD	Mean	SD	Mean	SD	Mean	SD	Mean	SD	Mean	SD	Mean	SD	Mean	SD	Mean	SD
Annelida	Capitellida	Capitellidae	Capitella capitata	V	0	0	0	0	3.33333	4.71405	50	77.8412	10	14.1421	13.3333	18.8562	7.5	10.6066	1	2	0	0	80	113.137	64	90.5097	11.2	16.3463	0	0	0	0	16	22.6274
Annelida	Capitellida	Capitellidae	Mediomastus capensis	IV	0	0	0	0	6.5	9.19239	0	0	0	0	2	2.82843	306.5	369.817	0	0	0	0	84	118.794	1994	2469.22	0	0	0	0	6	8.48528	548	627.911
Annelida	Capitellida	Capitellidae	Notomastus latericeus	III	0	0	0	0	0	0	0	0	0	0	0	0	0	0	0	0	0	0	0	0	0	0	0	0	0	0	0	0	16	22.6274
Annelida	Cossurida	Maldanidae	Euclymene collaris	I	0	0	0	0	0	0	0	0	0	0	0	0	2	2.82843	0	0	0	0	0	0	0	0	0	0	0	0	0	0	10	14.1421
Annelida	Eunicida	Eunicidae	Eunice vitatta	II	0	0	0	0	0	0	0	0	0	0	0	0	2	2.82843	0	0	0	0	0	0	10	14.1421	0	0	0	0	0	0	0	0
Annelida	Eunicida	Eunicidae	Marphysa sanguinea	II	0	0	0	0	0	0	0	0	0	0	6.66667	9.42809	0	0	0	0	0	0	0	0	0	0	0	0	2	2.82843	0	0	0	0
Annelida	Eunicida	Lumbrineridae	Scoletoma fragilis	II	0	0	0	0	0	0	0	0	0	0	0	0	20	28.2843	0	0	0	0	0	0	98	138.593	0	0	0	0	0	0	14	19.799
Annelida	Eunicida	Onuphidae	Diopatra neapolitana	I	0	0	0	0	0	0	0	0	3.33333	4.71405	0	0	12	0	10	11.547	0	0	14	19.799	20	16.9706	0	0	0	0	0	0	2	2.82843
Annelida	Orbiniida	Orbiniidae	Scoloplos typicus	I	0	0	0	0	36.6667	14.1421	1.66667	3.33333	0	0	78	53.7401	10	14.1421	2	4	0	0	4	5.65685	58	14.1421	0	0	0	0	136	62.2254	4	5.65685
Annelida	Orbiniida	Paraonidae	Aricidea sp.	I	0	0	0	0	0	0	8.33333	16.6667	10	4.71405	0	0	2	2.82843	0	0	0	0	0	0	0	0	0	0	0	0	0	0	4	5.65685
Annelida	Phyllodocida	Chrysopetalidae	Chrysopetalum debile	I	0	0	0	0	0	0	1.66667	3.33333	0	0	0	0	0	0	0	0	0	0	0	0	0	0	0	0	0	0	0	0	0	0
Annelida	Phyllodocida	Glyceridae	Glycera tridactyla	II	0	0	0	0	6.66667	0	1.66667	3.33333	0	0	12	11.3137	42	19.799	2	4	0	0	50	70.7107	118	31.1127	1.6	3.57771	0	0	40	28.2843	54	14.1421
Annelida	Phyllodocida	Goniadidae	Goniada sp.	II	0	0	0	0	0	0	0	0	0	0	0	0	0	0	0	0	0	0	0	0	0	0	0	0	0	0	0	0	16	22.6274
Annelida	Phyllodocida	Hesionidae	Nereimyra punctata	III	0	0	13.3333	18.8562	0	0	0	0	0	0	23.3333	32.9983	10	2.82843	0	0	2	2.82843	14	14.1421	22	25.4558	2.4	5.36656	0	0	2	2.82843	2	2.82843
Annelida	Phyllodocida	Nephtyidae	Nephtys hombergii	II	10	6.66667	13.3333	18.8562	43.3333	14.1421	8.33333	10	0	0	27.3333	0.942809	140	22.6274	31	20.7525	12	16.9706	78	2.82843	108	33.9411	4	5.65685	12	11.3137	82	82.0244	236	197.99
Annelida	Phyllodocida	Nereidae	Hediste diversicolor	III	11.6667	19.1485	0	0	0	0	80	78.8811	20	9.42809	5.33333	1.88562	0	0	1	2	0	0	2	2.82843	0	0	164	97.8979	8	11.3137	2	2.82843	0	0
Annelida	Phyllodocida	Phyllodocidae	Phyllodoce longipes	II	0	0	0	0	320	377.124	0	0	0	0	5.33333	1.88562	2	2.82843	0	0	0	0	4	0	30	14.1421	0.8	1.78885	2	2.82843	6	8.48528	6	2.82843
Annelida	Phyllodocida	Pilargidae	Ancistrosyllis groenlandica	III	0	0	0	0	0	0	0	0	0	0	0	0	0	0	0	0	0	0	0	0	0	0	0	0	0	0	0	0	6	8.48528
Annelida	Phyllodocida	Pilargidae	Sigambra parva	III	0	0	6.66667	9.42809	30	42.4264	0	0	0	0	56.6667	80.1388	8	5.65685	0	0	0	0	4	5.65685	40	11.3137	0	0	4	5.65685	40	5.65685	26	36.7696
Annelida	Phyllodocida	Polynoidae	Lepidonotus clava	II	0	0	0	0	6	8.48528	1.66667	3.33333	0	0	0	0	2	2.82843	3	6	2	2.82843	0	0	0	0	0	0	0	0	0	0	10	14.1421
Annelida	Phyllodocida	Polynoidae	Lepidonotus squamatus	II	0	0	0	0	0	0	0	0	0	0	0	0	0	0	0	0	0	0	2	2.82843	0	0	4.8	8.67179	6	8.48528	2	2.82843	0	0
Annelida	Phyllodocida	Sigalionidae	Pisione remota	I	0	0	0	0	6.66667	9.42809	0	0	0	0	4	5.65685	0	0	0	0	0	0	0	0	0	0	0	0	0	0	0	0	8	11.3137
Annelida	Phyllodocida	Sigalionidae	Sthenelais boa	II	0	0	0	0	0	0	23.3333	46.6667	0	0	50	70.7107	0	0	1	2	0	0	0	0	10	2.82843	0.8	1.78885	0	0	0	0	6	2.82843
Annelida	Phyllodocida	Syllidae	Exogone sp.	II	0	0	0	0	0	0	0	0	0	0	0	0	0	0	0	0	0	0	0	0	0	0	0	0	0	0	0	0	2	2.82843
Annelida	Phyllodocida	Syllidae	Parexogone hebes	II	0	0	0	0	0	0	0	0	0	0	0	0	0	0	0	0	0	0	0	0	0	0	0	0	2	2.82843	0	0	0	0
Annelida	Phyllodocida	Syllidae	Sphaerosyllis pirifera	II	0	0	0	0	9.5	3.53553	0	0	0	0	20	28.2843	0	0	0	0	0	0	0	0	0	0	0	0	0	0	0	0	20	28.2843
Annelida	Phyllodocida	Syllidae	Streptosyllis sp.	II	0	0	0	0	0	0	0	0	0	0	0	0	0	0	0	0	0	0	0	0	0	0	0	0	0	0	12	11.3137	8	11.3137
Annelida	Polychaeta incertae sedis	Saccocirridae	Saccocirrus sp	I	0	0	0	0	3.33333	4.71405	0	0	0	0	0	0	0	0	0	0	0	0	0	0	0	0	0	0	0	0	0	0	0	0
Annelida	Sabellida	Oweniidae	Owenia fusiformis	II	1.66667	3.33333	3.33333	4.71405	0	0	0	0	0	0	0	0	14	8.48528	0	0	0	0	50	65.0538	0	0	0	0	0	0	4	5.65685	0	0
Annelida	Sabellida	Sabellidae	Chone infundibuliformis	II	0	0	0	0	0	0	0	0	0	0	0	0	0	0	0	0	0	0	0	0	50	70.7107	0	0	0	0	0	0	0	0
Annelida	Sabellida	Sabellidae	Jasmineira elegans	II	0	0	0	0	0	0	0	0	0	0	0	0	10	8.48528	0	0	0	0	0	0	0	0	0	0	0	0	0	0	38	31.1127
Annelida	Sabellida	Sabellidae	Potamilla torelli	II	0	0	0	0	0	0	0	0	0	0	0	0	0	0	3	6	0	0	0	0	4	5.65685	0	0	0	0	0	0	0	0
Annelida	Sabellida	Serpulidae	Ditrupa arietina	I	0	0	0	0	3.33333	4.71405	0	0	0	0	50	42.4264	0	0	0	0	0	0	0	0	0	0	0	0	0	0	0	0	0	0
Annelida	Spionida	Chaetopteridae	Spiochaetopterus costarum	I	0	0	0	0	0	0	0	0	0	0	0	0	0	0	0	0	0	0	0	0	4	5.65685	0	0	0	0	0	0	0	0
Annelida	Spionida	Magelonidae	Magelona papillicornis	I	0	0	0	0	0	0	0	0	0	0	0	0	98	115.966	0	0	0	0	26	36.7696	32	16.9706	0	0	2	2.82843	0	0	182	195.161
Annelida	Spionida	Poecilochaetidae	Poecilochaetus serpens	I	0	0	0	0	13.3333	18.8562	0	0	0	0	2	2.82843	2	2.82843	0	0	0	0	0	0	0	0	0	0	0	0	0	0	6	8.48528
Annelida	Spionida	Spionidae	Aonides oxycephala	III	0	0	1	1.41421	8	11.3137	0	0	7.5	10.6066	47.5	67.1751	7	9.89949	1	2	50	70.7107	74	104.652	14	19.799	0.8	1.78885	2	2.82843	68	90.5097	22	31.1127
Annelida	Spionida	Spionidae	Microspio mecznikowiana	III	0	0	0	0	0	0	0	0	0	0	0	0	20	16.9706	0	0	0	0	0	0	8	11.3137	0	0	0	0	64	56.5685	64	62.2254
Annelida	Spionida	Spionidae	Polydora hoplura	IV	2	2.44949	0	0	0	0	110.5	153.268	0	0	3.5	4.94975	0	0	135	267.34	0	0	12	16.9706	0	0	0	0	0	0	2	2.82843	2	2.82843
Annelida	Spionida	Spionidae	Prionospio steenstrupi	IV	0	0	0	0	0	0	0	0	0	0	2	2.82843	512	545.886	1	2	0	0	208	294.156	844	1035.2	0	0	0	0	10	14.1421	694	964.494
Annelida	Spionida	Spionidae	Spiophanes kroyeri	III	0	0	0	0	0	0	0	0	0	0	0	0	26	36.7696	0	0	0	0	0	0	14	19.799	0	0	0	0	0	0	298	93.3381
Annelida	Spionida	Spionidae	Streblospio shrubsolii	III	237.75	200.102	99	132.936	2	2.82843	1282.75	902.637	369	260.215	2.5	3.53553	0	0	241	260.141	6	2.82843	0	0	0	0	364.8	458.863	64	5.65685	4	5.65685	0	0
Annelida	Terebellida	Ampharetidae	Amage adspersa	I	0	0	0	0	0	0	0	0	0	0	0	0	0	0	0	0	0	0	0	0	116	164.049	0	0	0	0	0	0	0	0
Annelida	Terebellida	Ampharetidae	Amphicteis gunneri	III	0	0	0	0	0	0	0	0	0	0	0	0	8	11.3137	0	0	0	0	0	0	36	16.9706	0	0	0	0	0	0	18	25.4558
Annelida	Terebellida	Cirratulidae	Aphelochaeta filiformis	III	0	0	0	0	0	0	0	0	0	0	30	42.4264	2	2.82843	9	13.2162	4	5.65685	0	0	0	0	0	0	0	0	2	2.82843	34	48.0833
Annelida	Terebellida	Pectinariidae	Lagis koreni	IV	0	0	0	0	0	0	0	0	0	0	6.5	9.19239	6	2.82843	32	51.1208	218	280.014	190	48.0833	40	28.2843	0	0	28	39.598	110	155.563	6	2.82843
Annelida	Terebellida	Sabellaridae	Lygdamis muratus	I	0	0	0	0	0	0	0	0	0	0	0	0	0	0	0	0	0	0	0	0	0	0	0	0	0	0	0	0	4	5.65685
Annelida	Terebellida	Terebellidae	Lanice conchilega	II	0	0	0	0	0	0	0	0	0	0	0	0	8	5.65685	0	0	0	0	0	0	28	5.65685	0	0	0	0	0	0	68	73.5391
Annelida	Terebellida	Terebellidae	Streblosoma bairdi	I	0	0	0	0	0	0	0	0	0	0	0	0	0	0	0	0	0	0	0	0	0	0	0	0	0	0	0	0	4	5.65685
Annelida	Tubificida	Naididae	Oligochaeta	V	55	110	156.667	221.56	0	0	40	54.1603	16.6667	14.1421	113.333	160.278	0	0	0	0	0	0	0	0	0	0	44	57.55	12	16.9706	286	325.269	20	28.2843
Arthropoda	Amphipoda	Ampeliscidae	Ampelisca brevicornis	I	0	0	0	0	0	0	0	0	0	0	0	0	0	0	0	0	0	0	0	0	52	50.9117	0	0	0	0	4	5.65685	18	25.4558
Arthropoda	Amphipoda	Ampeliscidae	Ampelisca diadema	II	0	0	0	0	0	0	0	0	3.33333	4.71405	16.6667	23.5702	0	0	0	0	0	0	2	2.82843	8	5.65685	0.8	1.78885	0	0	0	0	164	113.137
Arthropoda	Amphipoda	Ampeliscidae	Ampelisca ruffoi	I	0	0	0	0	0	0	0	0	0	0	0	0	0	0	0	0	0	0	0	0	0	0	0	0	0	0	2	2.82843	10	14.1421
Arthropoda	Amphipoda	Ampeliscidae	Ampelisca spinipes	I	1.75	3.5	0	0	0	0	1.66667	3.33333	0	0	16.6667	23.5702	0	0	0	0	0	0	0	0	0	0	0	0	0	0	0	0	110	121.622
Arthropoda	Amphipoda	Ampeliscidae	Ampelisca tenuicornis	I	0	0	0	0	0	0	0	0	0	0	0	0	0	0	0	0	0	0	4	5.65685	0	0	0	0	0	0	0	0	0	0
Arthropoda	Amphipoda	Ampeliscidae	Ampelisca typica	I	0	0	0	0	0	0	0	0	0	0	3.33333	4.71405	14	19.799	0	0	0	0	0	0	0	0	0	0	0	0	6	8.48528	0	0
Arthropoda	Amphipoda	Aoridae	Aora gracilis	I	0	0	0	0	0	0	0	0	0	0	0	0	0	0	0	0	0	0	0	0	0	0	0	0	0	0	0	0	2	2.82843
Arthropoda	Amphipoda	Aoridae	Microdeutopus armatus	I	0	0	0	0	0	0	0	0	0	0	0	0	0	0	0	0	0	0	0	0	2	2.82843	0	0	0	0	0	0	2	2.82843
Arthropoda	Amphipoda	Aoridae	Microdeutopus versiculatus	I	0	0	0	0	0	0	0	0	0	0	0	0	6	8.48528	0	0	0	0	4	5.65685	60	16.9706	0	0	0	0	0	0	0	0
Arthropoda	Amphipoda	Aoridae	Tethylembos viguieri	I	0	0	0	0	0	0	0	0	0	0	0	0	0	0	0	0	0	0	0	0	0	0	0	0	0	0	2	2.82843	38	42.4264
Arthropoda	Amphipoda	Atylidae	Nototropis guttatus	I	0	0	0	0	10	4.71405	0	0	0	0	2	2.82843	0	0	0	0	0	0	0	0	4	5.65685	0	0	6	8.48528	10	14.1421	0	0
Arthropoda	Amphipoda	Bathyporeiidae	Bathyporeia elegans	I	0	0	0	0	0	0	0	0	0	0	6	8.48528	0	0	0	0	0	0	0	0	0	0	0.8	1.78885	0	0	50	48.0833	0	0
Arthropoda	Amphipoda	Caprellidae	Pariambus typicus	III	0	0	0	0	0	0	0	0	0	0	0	0	2	2.82843	0	0	0	0	2	2.82843	4	5.65685	0	0	0	0	0	0	18	25.4558
Arthropoda	Amphipoda	Caprellidae	Phtisica marina	I	0	0	0	0	0	0	1.66667	3.33333	0	0	3.33333	4.71405	2	2.82843	1	2	0	0	4	5.65685	0	0	0	0	0	0	0	0	0	0
Arthropoda	Amphipoda	Cheirocratidae	Cheirocratus sundevallii	I	0	0	0	0	0	0	0	0	0	0	0	0	0	0	0	0	0	0	0	0	0	0	0	0	0	0	0	0	2	2.82843
Arthropoda	Amphipoda	Corophiidae	Corophium multisetosum	III	0	0	0	0	0	0	0	0	0	0	4	5.65685	0	0	0	0	0	0	0	0	0	0	0	0	0	0	0	0	0	0
Arthropoda	Amphipoda	Corophiidae	Leptocheirus hirsutimanus	III	0	0	0	0	0	0	0	0	0	0	0	0	0	0	0	0	0	0	0	0	22	31.1127	0	0	0	0	0	0	24	33.9411
Arthropoda	Amphipoda	Corophiidae	Leptocheirus pectinatus	III	10	8.52447	0	0	0	0	45	90	0	0	0	0	0	0	0	0	0	0	0	0	6	8.48528	104.8	134.325	2	2.82843	2	2.82843	20	28.2843
Arthropoda	Amphipoda	Corophiidae	Medicorophium aculeatum	III	0	0	0	0	0	0	0	0	0	0	2	2.82843	12	16.9706	0	0	0	0	0	0	0	0	0	0	0	0	8	11.3137	0	0
Arthropoda	Amphipoda	Corophiidae	Medicorophium annulatum	III	0	0	0	0	0	0	0	0	0	0	0	0	0	0	0	0	0	0	0	0	0	0	0	0	0	0	0	0	28	39.598
Arthropoda	Amphipoda	Corophiidae	Monocorophium acherusicum	III	13.25	16.1941	6.5	9.19239	0	0	66.6667	133.333	3.33333	4.71405	53.3333	75.4247	0	0	4	5.65685	0	0	2	2.82843	0	0	34.4	42.2942	14	19.799	4	5.65685	0	0
Arthropoda	Amphipoda	Iphimediidae	Iphimedia cf minuta	I	0	0	0	0	0	0	0	0	0	0	0	0	0	0	0	0	0	0	0	0	2	2.82843	0	0	0	0	0	0	0	0
Arthropoda	Amphipoda	Ischyroceridae	Ericthonius punctatus	I	0	0	0	0	0	0	3.33333	6.66667	0	0	0	0	0	0	0	0	0	0	0	0	0	0	0	0	0	0	0	0	0	0
Arthropoda	Amphipoda	Ischyroceridae	Jassa falcata	V	0	0	0	0	0	0	1.66667	3.33333	0	0	0	0	0	0	0	0	2	2.82843	8	11.3137	0	0	0	0	0	0	0	0	0	0
Arthropoda	Amphipoda	Ischyroceridae	Siphonoecetes sabatieri	I	0	0	0	0	0	0	0	0	0	0	0	0	0	0	0	0	0	0	24	33.9411	8	11.3137	0	0	0	0	0	0	174	223.446
Arthropoda	Amphipoda	Leucothoidae	Leucothoe incisa	I	0	0	0	0	0	0	0	0	0	0	0	0	2	2.82843	0	0	0	0	0	0	0	0	0	0	2	2.82843	2	2.82843	26	2.82843
Arthropoda	Amphipoda	Liljeborgiidae	Idunella sp	I	0	0	0	0	0	0	0	0	0	0	0	0	0	0	0	0	0	0	0	0	6	8.48528	0	0	0	0	0	0	0	0
Arthropoda	Amphipoda	Lysianassidae	Lepidepecreum longicorne	I	0	0	0	0	0	0	0	0	0	0	0	0	8	5.65685	0	0	0	0	0	0	6	8.48528	0	0	0	0	0	0	0	0
Arthropoda	Amphipoda	Maeridae	Hamimaera hamigera	I	5	6.38285	66.6667	94.2809	13.3333	18.8562	68.3333	114.617	10	14.1421	0	0	0	0	1	2	0	0	0	0	0	0	3.2	7.15542	0	0	0	0	0	0
Arthropoda	Amphipoda	Megaluropidae	Megaluropus agilis	I	0	0	0	0	0	0	0	0	0	0	4	5.65685	0	0	0	0	0	0	0	0	2	2.82843	0	0	0	0	2	2.82843	0	0
Arthropoda	Amphipoda	Melitidae	Melita palmata	I	0	0	0	0	0	0	0	0	0	0	0	0	0	0	0	0	0	0	0	0	0	0	14.4	19.718	10	14.1421	0	0	0	0
Arthropoda	Amphipoda	Oedicerotidae	Kroyera carinata	I	0	0	0	0	0	0	0	0	0	0	0	0	0	0	0	0	0	0	0	0	4	5.65685	0	0	0	0	0	0	0	0
Arthropoda	Amphipoda	Oedicerotidae	Perioculodes longimanus	II	0	0	0	0	0	0	0	0	0	0	0	0	16	22.6274	0	0	0	0	2	2.82843	2	2.82843	0	0	0	0	0	0	0	0
Arthropoda	Amphipoda	Oedicerotidae	Pontocrates arenarius	II	0	0	0	0	0	0	0	0	0	0	0	0	0	0	0	0	0	0	0	0	0	0	0	0	0	0	2	2.82843	0	0
Arthropoda	Amphipoda	Oedicerotidae	Synchelidium longidigitatum	I	0	0	0	0	0	0	0	0	0	0	0	0	0	0	0	0	0	0	0	0	0	0	0	0	0	0	0	0	2	2.82843
Arthropoda	Amphipoda	Photidae	Cerapopsis longipes	I	0	0	0	0	0	0	0	0	0	0	0	0	2	2.82843	0	0	0	0	0	0	8	11.3137	0	0	0	0	0	0	62	70.7107
Arthropoda	Amphipoda	Photidae	Gammaropsis maculata	I	0	0	0	0	0	0	0	0	0	0	0	0	0	0	0	0	0	0	0	0	2	2.82843	0	0	0	0	0	0	0	0
Arthropoda	Amphipoda	Photidae	Megamphopus cornutus	I	0	0	0	0	0	0	0	0	0	0	0	0	0	0	0	0	0	0	0	0	0	0	0	0	0	0	0	0	14	19.799
Arthropoda	Amphipoda	Phoxocephalidae	Harpinia pectinata	I	0	0	0	0	0	0	0	0	0	0	0	0	30	36.7696	0	0	0	0	0	0	2	2.82843	0	0	0	0	12	11.3137	20	11.3137
Arthropoda	Amphipoda	Phoxocephalidae	Metaphoxus fultoni	I	0	0	0	0	0	0	0	0	0	0	0	0	2	2.82843	0	0	0	0	0	0	0	0	0	0	0	0	0	0	0	0
Arthropoda	Amphipoda	Tryphosidae	Tryphosa nana	II	0	0	0	0	0	0	0	0	0	0	0	0	0	0	0	0	0	0	0	0	12	16.9706	0	0	0	0	0	0	0	0
Arthropoda	Amphipoda	Urothoidae	Urothoe grimaldii	I	0	0	0	0	0	0	0	0	0	0	0	0	0	0	0	0	0	0	0	0	6	8.48528	0	0	0	0	0	0	0	0
Arthropoda	Cumacea	Bodotriidae	Bodotria scorpioides	I	0	0	0	0	0	0	0	0	0	0	0	0	0	0	0	0	0	0	0	0	2	2.82843	0	0	0	0	0	0	6	2.82843
Arthropoda	Cumacea	Bodotriidae	Eocuma ferox	II	0	0	0	0	0	0	0	0	0	0	0	0	0	0	0	0	0	0	0	0	0	0	0	0	0	0	0	0	4	5.65685
Arthropoda	Cumacea	Bodotriidae	Iphinoe inermis	I	0	0	0	0	0	0	0	0	0	0	2	2.82843	0	0	0	0	0	0	0	0	0	0	0	0	0	0	0	0	0	0
Arthropoda	Cumacea	Bodotriidae	Iphinoe serrata	I	0	0	0	0	0	0	0	0	0	0	0	0	12	16.9706	0	0	0	0	2	2.82843	10	8.48528	0	0	0	0	0	0	104	141.421
Arthropoda	Cumacea	Bodotriidae	Iphinoe tenella	I	0	0	0	0	0	0	0	0	0	0	0	0	38	42.4264	0	0	0	0	0	0	6	8.48528	0	0	0	0	0	0	0	0
Arthropoda	Cumacea	Diastylidae	Diastylis laevis	II	0	0	0	0	0	0	0	0	0	0	0	0	0	0	0	0	0	0	0	0	0	0	0	0	0	0	0	0	2	2.82843
Arthropoda	Cumacea	Leuconidae	Eudorella truncatula	I	0	0	0	0	0	0	0	0	0	0	0	0	32	45.2548	0	0	0	0	0	0	0	0	0.8	1.78885	0	0	2	2.82843	82	115.966
Arthropoda	Cumacea	Pseudocumatidae	Pseudocuma simile	II	0	0	0	0	0	0	0	0	0	0	0	0	0	0	0	0	0	0	2	2.82843	2	2.82843	0	0	0	0	0	0	46	65.0538
Arthropoda	Decapoda	Alpheidae	Athanas nitescens	I	0	0	0	0	0	0	0	0	0	0	20	28.2843	2	2.82843	0	0	0	0	0	0	0	0	0	0	0	0	0	0	0	0
Arthropoda	Decapoda	Crangonidae	Crangon crangon	I	0	0	0	0	0	0	0	0	0	0	8	11.3137	0	0	7	9.45163	2	2.82843	2	2.82843	0	0	0	0	0	0	0	0	0	0
Arthropoda	Decapoda	Diogenidae	Dardanus calidus	II	0	0	0	0	0	0	0	0	0	0	0	0	2	2.82843	0	0	0	0	0	0	0	0	0	0	0	0	0	0	0	0
Arthropoda	Decapoda	Diogenidae	Diogenes pugilator	II	0	0	0	0	0	0	0	0	0	0	10	14.1421	38	31.1127	1	2	0	0	18	19.799	90	31.1127	0	0	0	0	14	19.799	20	0
Arthropoda	Decapoda	Dorippidae	Medorippe lanata	I	0	0	0	0	0	0	0	0	0	0	0	0	0	0	0	0	0	0	2	2.82843	4	5.65685	0	0	0	0	0	0	2	2.82843
Arthropoda	Decapoda	Goneplacidae	Goneplax rhomboides	I	0	0	0	0	0	0	0	0	0	0	0	0	0	0	0	0	0	0	0	0	0	0	0	0	0	0	0	0	2	2.82843
Arthropoda	Decapoda	Grapsidae	Pachygrapsus marmoratus	II	0	0	0	0	0	0	0	0	0	0	2	2.82843	0	0	0	0	0	0	0	0	0	0	0	0	0	0	0	0	0	0
Arthropoda	Decapoda	Paguridae	Pagurus sp.	II	0	0	0	0	0	0	0	0	0	0	0	0	0	0	0	0	0	0	0	0	0	0	0	0	0	0	0	0	4	5.65685
Arthropoda	Decapoda	Panopeidae	Panopeus africanus	I	0	0	0	0	0	0	0	0	0	0	0	0	0	0	0	0	0	0	0	0	0	0	0	0	4	5.65685	0	0	0	0
Arthropoda	Decapoda	Penaeidae	Penaeus kerathurus	II	0	0	0	0	0	0	1.66667	3.33333	0	0	0	0	0	0	0	0	4	5.65685	0	0	0	0	0	0	0	0	0	0	0	0
Arthropoda	Decapoda	Pilumnidae	Pilumnus sp.	I	0	0	0	0	0	0	0	0	0	0	3.33333	4.71405	0	0	0	0	0	0	0	0	0	0	0	0	0	0	0	0	0	0
Arthropoda	Decapoda	Polybiidae	Liocarcinus depurator	I	0	0	0	0	0	0	0	0	0	0	0	0	0	0	0	0	0	0	2	2.82843	2	2.82843	0	0	0	0	2	2.82843	6	8.48528
Arthropoda	Decapoda	Polybiidae	Liocarcinus navigator	I	0	0	0	0	0	0	0	0	0	0	3.33333	4.71405	0	0	0	0	0	0	0	0	0	0	0	0	0	0	0	0	0	0
Arthropoda	Decapoda	Polybiidae	Liocarcinus pusillus	I	0	0	0	0	0	0	0	0	0	0	0	0	2	2.82843	0	0	0	0	0	0	0	0	0	0	0	0	0	0	2	2.82843
Arthropoda	Decapoda	Porcellanidae	Pisidia longicornis	I	0	0	0	0	0	0	0	0	0	0	0	0	0	0	0	0	0	0	0	0	2	2.82843	0	0	0	0	0	0	0	0
Arthropoda	Decapoda	Processidae	Processa macrophthalma	I	0	0	0	0	0	0	1.66667	3.33333	0	0	6.66667	9.42809	4	5.65685	0	0	0	0	0	0	18	8.48528	0	0	0	0	0	0	8	5.65685
Arthropoda	Decapoda	Processidae	Processa modica	I	0	0	0	0	0	0	0	0	0	0	0	0	10	8.48528	0	0	0	0	0	0	18	25.4558	0	0	0	0	0	0	0	0
Arthropoda	Decapoda	Thoridae	Eualus cranchii	I	0	0	0	0	0	0	0	0	0	0	13.3333	18.8562	0	0	0	0	0	0	0	0	0	0	0	0	0	0	0	0	0	0
Arthropoda	Decapoda	Upogebiidae	Upogebia tipica	I	0	0	0	0	0	0	0	0	0	0	0	0	2	2.82843	0	0	0	0	2	2.82843	8	5.65685	0	0	2	2.82843	2	2.82843	4	5.65685
Arthropoda	Isopoda	Anthuridae	Cyathura carinata	III	1	2	0	0	0	0	161.667	147.41	73.3333	94.2809	30	42.4264	0	0	7	8.86942	0	0	4	5.65685	0	0	410.4	277.771	90	127.279	0	0	0	0
Arthropoda	Isopoda	Cirolanidae	Eurydice pulchra	II	0	0	0	0	0	0	0	0	0	0	0	0	0	0	0	0	0	0	0	0	4	0	0	0	0	0	6	2.82843	0	0
Arthropoda	Isopoda	Cirolanidae	Natatolana neglecta	II	0	0	0	0	0	0	0	0	0	0	0	0	0	0	0	0	0	0	0	0	0	0	0	0	0	0	0	0	4	5.65685
Arthropoda	Isopoda	Gnathiidae	Gnathia maxillaris	I	0	0	0	0	0	0	0	0	0	0	0	0	0	0	0	0	0	0	0	0	14	19.799	0	0	0	0	0	0	4	5.65685
Arthropoda	Isopoda	Gnathiidae	Paragnathia formica	III	1.66667	3.33333	0	0	0	0	0	0	0	0	0	0	0	0	0	0	0	0	0	0	0	0	0	0	2	2.82843	0	0	0	0
Arthropoda	Isopoda	Sphaeromatidae	Lekanesphaera hookeri	III	6.66667	13.3333	0	0	16.6667	23.5702	0	0	0	0	0	0	0	0	0	0	0	0	0	0	0	0	0	0	0	0	0	0	0	0
Arthropoda	Isopoda	Sphaeromatidae	Lekanesphaera levii	III	0	0	0	0	0	0	0	0	0	0	0	0	0	0	0	0	0	0	0	0	0	0	2.4	2.19089	0	0	0	0	0	0
Arthropoda	Mysidacea	Mysidae	Gastrosaccus sanctus	II	0	0	0	0	6.66667	9.42809	0	0	0	0	12	16.9706	0	0	0	0	0	0	0	0	10	8.48528	0.8	1.78885	0	0	28	11.3137	6	8.48528
Arthropoda	Mysidacea	Mysidae	Gastrosaccus spinifer	II	0	0	0	0	0	0	0	0	0	0	0	0	0	0	0	0	0	0	0	0	0	0	0	0	2	2.82843	0	0	0	0
Arthropoda	Mysidacea	Mysidae	Heteromysis sp.	II	0	0	0	0	0	0	0	0	0	0	0	0	14	8.48528	0	0	0	0	0	0	0	0	0	0	0	0	0	0	0	0
Arthropoda	Tanaidacea	Apseudidae	Apseudopsis latreillii	III	0	0	0	0	0	0	0	0	0	0	0	0	0	0	0	0	0	0	0	0	4	0	0	0	0	0	0	0	20	28.2843
Arthropoda	Tanaidacea	Leptocheliidae	Chondrochelia dubia	III	0	0	0	0	0	0	3.33333	6.66667	0	0	50.6667	60.3398	0	0	1	2	0	0	8	5.65685	0	0	69.6	128.175	18	25.4558	20	28.2843	0	0
Chaetognatha			Chaetognatha	I	0	0	0	0	0	0	0	0	0	0	0	0	0	0	0	0	0	0	2	2.82843	2	2.82843	0	0	0	0	0	0	0	0
Chordata	Leptocadii incertae sedis	Branchiostomatidae	Branchiostoma lanceolatum	I	0	0	0	0	0	0	0	0	0	0	0	0	0	0	0	0	0	0	34	48.0833	0	0	0	0	0	0	0	0	2	2.82843
Chordata	Phlebobranchia	Ascidiidae	Ascidia sp	III	0	0	0	0	0	0	0	0	3.33333	4.71405	0	0	0	0	0	0	0	0	0	0	0	0	0	0	0	0	0	0	0	0
Cnidaria	Actiniaria		Anthozoa	I	0	0	6.66667	9.42809	0	0	0	0	3.33333	4.71405	0	0	0	0	0	0	0	0	0	0	0	0	0	0	0	0	2	2.82843	2	2.82843
Cnidaria	Scleralcyonacea	Virgulariidae	Virgularia sp	I	0	0	0	0	0	0	0	0	0	0	0	0	2	2.82843	0	0	0	0	0	0	0	0	0	0	0	0	0	0	0	0
Echinodermata	Amphilepidida	Amphiuridae	Amphiura chiajei	II	0	0	0	0	0	0	0	0	0	0	0	0	4	5.65685	0	0	0	0	4	5.65685	0	0	0	0	0	0	0	0	16	5.65685
Echinodermata	Ophiurida	Ophiuridae	Ophiura ophiura	II	0	0	0	0	0	0	0	0	0	0	0	0	8	5.65685	0	0	0	0	4	5.65685	10	2.82843	0	0	0	0	0	0	34	36.7696
Echinodermata	Spatangoida	Loveniidae	Echinocardium cordatum	I	0	0	0	0	0	0	0	0	0	0	0	0	36	39.598	0	0	0	0	4	5.65685	64	33.9411	0	0	0	0	0	0	0	0
Mollusca	Acteonimorpha	Acteonidae	Acteon tornatilis	I	0	0	0	0	0	0	0	0	0	0	0	0	0	0	0	0	0	0	4	5.65685	4	5.65685	0	0	0	0	0	0	0	0
Mollusca	Adapedonta	Hiatellidae	Panopea glycimeris	I	0	0	0	0	0	0	0	0	0	0	2	2.82843	0	0	0	0	0	0	0	0	0	0	0	0	0	0	0	0	0	0
Mollusca	Adapedonta	Pharidae	Phaxas pellucidus	I	0	0	0	0	2	2.82843	0	0	0	0	0	0	0	0	0	0	0	0	4	5.65685	6	2.82843	0	0	0	0	16	22.6274	16	5.65685
Mollusca	Anamalodesmata	Pandoridae	Pandora inaequivalvis	I	0	0	0	0	0	0	0	0	0	0	0	0	38	36.7696	0	0	0	0	2	2.82843	28	39.598	0	0	0	0	0	0	14	19.799
Mollusca	Anamalodesmata	Thraciidae	Thracia phaseolina	I	0	0	0	0	0	0	0	0	0	0	0	0	12	11.3137	0	0	0	0	2	2.82843	32	5.65685	0	0	0	0	0	0	24	22.6274
Mollusca	Arcida	Glycymerididae	Glycymeris glycymeris	III	0	0	0	0	0	0	0	0	0	0	2	2.82843	0	0	0	0	0	0	0	0	0	0	0	0	0	0	6	8.48528	0	0
Mollusca	Caenogastropoda	Turritellidae	Turritella turbona	I	0	0	0	0	3.33333	4.71405	0	0	0	0	0	0	0	0	0	0	0	0	0	0	0	0	0	0	0	0	0	0	4	5.65685
Mollusca	Cardiida	Cardiidae	Acanthocardia paucicostata	I	0	0	0	0	0	0	0	0	0	0	4	5.65685	8	5.65685	0	0	0	0	2	2.82843	8	11.3137	0	0	0	0	0	0	2	2.82843
Mollusca	Cardiida	Cardiidae	Cerastoderma edule	III	8.25	16.5	0	0	0	0	41.5	39.8706	3.5	4.94975	0	0	0	0	724	1202.55	10	2.82843	90	127.279	0	0	10.4	4.5607	0	0	14	19.799	0	0
Mollusca	Cardiida	Donacidae	Donax trunculus	I	0	0	0	0	16.6667	23.5702	0	0	0	0	0	0	0	0	0	0	0	0	72	101.823	20	28.2843	0	0	0	0	0	0	2	2.82843
Mollusca	Cardiida	Semelidae	Abra nitida	III	0	0	0	0	0	0	0	0	0	0	0	0	6	8.48528	0	0	0	0	20	28.2843	98	115.966	0	0	0	0	0	0	0	0
Mollusca	Cardiida	Semelidae	Abra tenuis	III	0	0	0	0	0	0	3.25	6.5	0	0	0	0	0	0	1	2	0	0	0	0	0	0	0	0	0	0	0	0	0	0
Mollusca	Cardiida	Tellinidae	Gastrana fragilis	I	0	0	0	0	0	0	0	0	0	0	0	0	0	0	0	0	0	0	0	0	0	0	0	0	0	0	0	0	10	14.1421
Mollusca	Cardiida	Tellinidae	Oudardia compressa	I	0	0	0	0	2	2.82843	0	0	0	0	0	0	92	90.5097	0	0	0	0	76	107.48	308	356.382	0	0	0	0	6	8.48528	24	16.9706
Mollusca	Cephalaspidea	Cylichnidae	Cylichna cylindracea	II	0	0	0	0	0	0	0	0	0	0	0	0	0	0	0	0	0	0	0	0	0	0	0	0	0	0	0	0	2	2.82843
Mollusca	Cephalaspidea	Philinidae	Philine sp	II	0	0	0	0	0	0	0	0	0	0	0	0	0	0	0	0	0	0	8	5.65685	0	0	0	0	0	0	0	0	0	0
Mollusca	Cephalaspidea	Retusidae	Retusa truncatula	II	0	0	0	0	0	0	0	0	0	0	0	0	0	0	0	0	0	0	6	8.48528	2	2.82843	0	0	0	0	0	0	0	0
Mollusca	Dentaliida	Dentaliidae	Antalis novemcostata	I	0	0	0	0	0	0	0	0	0	0	0	0	0	0	0	0	0	0	0	0	0	0	0	0	0	0	0	0	8	0
Mollusca	Galeommatida	Lasaeidae	Kurtiella bidentata	III	0	0	0	0	3.33333	4.71405	0	0	0	0	0	0	14	2.82843	0	0	0	0	4	0	64	11.3137	0	0	0	0	0	0	6	8.48528
Mollusca	Littorinimorpha	Calyptraeidae	Calyptraea chinensis	I	0	0	0	0	0	0	0	0	0	0	0	0	0	0	0	0	0	0	0	0	4	5.65685	0	0	0	0	0	0	0	0
Mollusca	Littorinimorpha	Iravadiidae	Hyala vitrea	I	0	0	0	0	0	0	0	0	0	0	0	0	0	0	0	0	0	0	0	0	0	0	0	0	0	0	0	0	28	39.598
Mollusca	Lucinida	Thyasiridae	Thyasira flexuosa	III	0	0	0	0	0	0	0	0	0	0	0	0	36	50.9117	0	0	0	0	0	0	0	0	0	0	0	0	0	0	22	31.1127
Mollusca	Myida	Corbulidae	Varicorbula gibba	IV	0	0	0	0	23.3333	32.9983	0	0	0	0	69.3333	88.624	632	554.372	0	0	0	0	10	8.48528	834	523.259	0	0	0	0	110	127.279	152	175.362
Mollusca	Neogastropoda	Mangeliidae	Mangelia costulata	I	0	0	0	0	0	0	0	0	0	0	0	0	0	0	0	0	0	0	0	0	2	2.82843	0	0	0	0	0	0	0	0
Mollusca	Neogastropoda	Nassariidae	Tritia elata	II	0	0	0	0	0	0	0	0	0	0	0	0	0	0	0	0	0	0	0	0	0	0	0	0	0	0	0	0	6	8.48528
Mollusca	Neogastropoda	Nassariidae	Tritia incrassata	II	0	0	0	0	2	2.82843	0	0	0	0	2	2.82843	12	5.65685	0	0	2	2.82843	28	33.9411	66	70.7107	0	0	0	0	2	2.82843	22	14.1421
Mollusca	Neogastropoda	Nassariidae	Tritia reticulata	II	0	0	0	0	0	0	0	0	0	0	0	0	0	0	0	0	0	0	0	0	14	19.799	0	0	0	0	0	0	0	0
Mollusca	Neogastropoda	Nassariidae	Tritia vaucheri	II	0	0	0	0	0	0	0	0	0	0	0	0	2	2.82843	0	0	0	0	0	0	0	0	0	0	0	0	0	0	0	0
Mollusca	Nuculida	Nuculidae	Nucula hanleyi	I	0	0	0	0	0	0	0	0	0	0	0	0	16	11.3137	0	0	0	0	0	0	0	0	0	0	0	0	0	0	68	73.5391
Mollusca	Ostreida	Ostreidae	Ostrea edulis	I	0	0	0	0	0	0	43.3333	86.6667	0	0	0	0	0	0	0	0	0	0	0	0	0	0	9.6	12.1984	16	22.6274	0	0	0	0
Mollusca	Pectinida	Anomiidae	Pododesmus patelliformis	I	0	0	0	0	0	0	0	0	0	0	8.66667	6.59966	18	14.1421	0	0	0	0	0	0	2	2.82843	0	0	0	0	6	8.48528	6	8.48528
Mollusca	Pylopulmonata (Superor)	Pyramidellidae	Turbonilla sp.	I	0	0	0	0	0	0	0	0	0	0	0	0	0	0	0	0	0	0	0	0	4	5.65685	0	0	0	0	0	0	4	0
Mollusca	Ringiculimorpha (Superor)	Ringiculidae	Ringicula conformis	I	0	0	0	0	0	0	0	0	0	0	0	0	0	0	0	0	0	0	10	14.1421	2	2.82843	0	0	0	0	0	0	0	0
Mollusca	Venerida	Mactridae	Mactra stultorum	I	0	0	0	0	0	0	0	0	0	0	0	0	0	0	0	0	0	0	0	0	0	0	0	0	0	0	2	2.82843	2	2.82843
Mollusca	Venerida	Mactridae	Spisula subtruncata	I	0	0	0	0	193.333	263.987	3.33333	6.66667	0	0	42	2.82843	14	2.82843	0	0	0	0	264	367.696	646	828.729	0.8	1.78885	2	2.82843	180	124.451	394	517.602
Mollusca	Venerida	Veneridae	Chamelea gallina	I	0	0	0	0	426.667	546.829	0	0	0	0	208	294.156	64	22.6274	0	0	0	0	106	127.279	424	316.784	0	0	0	0	78	36.7696	170	70.7107
Mollusca	Venerida	Veneridae	Mysia undata	I	0	0	0	0	0	0	0	0	0	0	0	0	2	2.82843	0	0	0	0	0	0	16	11.3137	0	0	0	0	0	0	0	0
Mollusca	Venerida	Veneridae	Pitar rudis	II	0	0	0	0	0	0	0	0	0	0	0	0	2	2.82843	0	0	0	0	0	0	2	2.82843	0	0	0	0	0	0	2	2.82843
Mollusca	Venerida	Veneridae	Venus casina	I	0	0	0	0	0	0	0	0	0	0	0	0	4	5.65685	0	0	0	0	0	0	0	0	0	0	0	0	0	0	0	0
Nemertea			Nemertines	III	0	0	0	0	20.6667	17.9134	3.33333	3.849	10	14.1421	8	11.3137	0	0	7	11.4891	2	2.82843	48	39.598	142	36.7696	0.8	1.78885	2	2.82843	50	14.1421	118	2.82843
Phoronida		Phoronidae	Phoronis sp	II	5	6.38285	0	0	23.3333	14.1421	0	0	0	0	0	0	0	0	0	0	0	0	0	0	8	5.65685	0	0	2	2.82843	8	11.3137	28	28.2843
Platyhelminthes			Turbellaria	II	0	0	0	0	0	0	1.66667	3.33333	0	0	0	0	0	0	0	0	0	0	8	11.3137	6	8.48528	0	0	0	0	18	8.48528	4	0

## Sheet: Table S3
Table S3: Results of the canonical correspondence analysis for all stations and sampling periods from selected environmental variables and the biotic indices. In bold, significant results.
	Axis 1	Axis 2	Axis 3
Eigenvalue	0.703	0.277	0.261
% Explained	32.84	12.92	12.20
Cumulative %	32.84	45.76	57.96
Permutation test for all constrained eigenvalues
	df	Inertia	Pseudo-F	p
Model	10	2.14	2.57	0.0001
Residual	28	2.33
Permutation test for first constrained eigenvalue
	df	Inertia	Pseudo-F	p
Model	1	0.70	8.44	0.0001
Residual	28	2.33
Permutation test by terms
	df	ChiSquare	Pseudo-F	p
Oxygen %	1	0.24	2.82	0.007
Cd	1	0.28	3.38	0.002
Cu	1	0.35	4.23	0.001
Organic matter	1	0.13	1.62	0.226
Sand	1	0.14	1.70	0.172
BOPA	1	0.21	2.57	0.007
AMBI	1	0.15	1.86	0.071
M-AMBI	1	0.19	2.30	0.022
BENTIX	1	0.18	2.11	0.025
BENFES	1	0.26	3.14	0.002
Residual	28	2.33

## Sheet: Table S4
Table S4: Ecological Quality Status (EQS) and index value for each sampling station and year according to the results of the six biotic indices. Colour code of EQS according to Table 1.
		ODIEL					INNER CHANNEL		OUTER CHANNEL		MARINE AREA
		O1	O2	O3	T1	T2	C1	C2	C3	C4	M1	M2
BOPA	1998	0.26	0.29	0.24	-	0.18	0.15	0.02	0	0	-	-
	2000	0.27	0.28	0.29	-	0.17	0.27	0.25	0.02	0	0.17	0.05
	2002	0.3	0.27	0.06	-	0.28	0.25	0.24	0.16	0.18	0.10	0.05
	2016	0.1	0.15	0	0.12	0.18	0.11	0.24	0.09	0	0.12	0
BO2A	1998	0.27	0.29	0.24	-	0.18	0.15	0.26	0	0	-	-
	2000	0.28	0.28	0.29	-	0.17	0.27	0.25	0.08	0	0.17	0.06
	2002	0.30	0.27	0.06	-	0.28	0.25	0.24	0.15	0.18	0.10	0.05
	2016	0.17	0.15	0	0.14	0.18	0.11	0.25	0.17	0.04	0.12	0.01
AMBI	1998	3.7	2.9	3	-	2.7	1.8	5.3	1.5	0.4	-	-
	2000	3.4	3.4	3	-	2.6	3	3	2.6	1	3.2	2.7
	2002	3	3.2	2.8	-	2.8	3.6	4	3.4	1.8	2.9	2.6
	2016	3.5	2.8	3	3.2	3	2.4	3.5	2.9	1.6	2.5	1.6
M-AMBI	1998	0.40	0.31	0.40	-	0.49	0.48	0.20	0.80	0.82	-	-
	2000	0.44	0.44	0.36	-	0.62	0.43	0.49	0.92	0.93	0.84	1
	2002	0.32	0.48	0.49	-	0.40	0.41	0.35	0.70	1	0.93	1
	2016	0.49	0.55	0.40	0.54	0.49	0.67	0.48	0.90	0.98	1	1
BENTIX	1998	2.21	2.26	2.1	-	2.5	3.66	2.74	5.62	5.8	-	-
	2000	2.06	2.15	2.06	-	2.71	2.16	2.35	4	5.21	3.25	3.64
	2002	2	2.12	2.66	-	2.49	2.61	2.27	3.05	4.39	3.43	3.9
	2016	2.16	2.27	2	2.08	2.12	3	2.85	3.73	4.79	3.73	4.66
BENFES	1998	27	9	15	-	30	15	19	80	74	-	-
	2000	28	34	35	-	66	31	33	96	123	140	201
	2002	21	57	39	-	31	18	36	91	185	202	227
	2016	52	65	16	28	45	60	38	116	108	183	254

## Sheet: Table S5
Table S5: Univariate pairwise tests results based on the Euclidean distance matrix of the six biotic indices. In bold, significant results.
	t	p	Unique perms
BOPA
ZONES
Odiel, Inner Channel	0.57855	0.5665	9835
Odiel, Outer Channel	5.2583	0.0002	9837
Odiel, Marine	3.146	0.0059	9853
Inner and Outer Channel	5.2354	0.0017	9821
Inner Channel, Marine	3.7175	0.0087	9864
Outer Channel, Marine	0.26026	0.8008	9805
YEARS
1998, 2000	2.3726	0.0388	9833
1998, 2002	2.8914	0.0151	9840
1998, 2016	0.019844	0.9838	9839
2000, 2002	0.62126	0.5512	9843
2000, 2016	2.0555	0.0598	9836
2002, 2016	2.2975	0.0384	9835
BO2A
ZONES
Odiel, Inner Channel	0.22585	0.8328	9854
Odiel, Outer Channel	4.3969	0.0005	9818
Odiel, Marine	3.2718	0.0057	9835
Inner and Outer Channel	4.7658	0.0015	9851
Inner Channel, Marine	3.7753	0.0079	9827
Outer Channel, Marine	0.63291	0.5455	9831
AMBI
ZONES
Odiel, Inner Channel	0.90078	0.3913	9801
Odiel, Outer Channel	4.7745	0.0014	9822
Odiel, Marine	2.6882	0.0158	9812
Inner and Outer Channel	2.4506	0.0375	9767
Inner Channel, Marine	1.1242	0.3069	9809
Outer Channel, Marine	0.78471	0.4524	9777
M-AMBI
ZONES
Odiel, Inner Channel	0.1929	0.8435	9828
Odiel, Outer Channel	9.348	0.0001	9852
Odiel, Marine	4.1545	0.0033	9845
Inner and Outer Channel	6.167	0.0006	9810
Inner Channel, Marine	2.3537	0.0556	9843
Outer Channel, Marine	0.20458	0.851	9827
YEARS
1998, 2000	1.8904	0.09	9839
1998, 2002	0.43866	0.6766	9837
1998, 2016	2.5455	0.0249	9826
2000, 2002	1.5407	0.1582	9870
2000, 2016	2.0948	0.0546	9833
2002, 2016	2.7307	0.0151	9838
BENTIX
ZONES
Odiel, Inner Channel	4.0568	0.0009	9834
Odiel, Outer Channel	13.126	0.0001	9845
Odiel, Marine	10.83	0.0001	9829
Inner and Outer Channel	6.4159	0.0006	9801
Inner Channel, Marine	5.3182	0.0027	9818
Outer Channel, Marine	1.1574	0.2788	9815
YEARS
1998, 2000	3.3876	0.0065	9857
1998, 2002	4.1467	0.0017	9831
1998, 2016	3.3253	0.006	9865
2000, 2002	0.49668	0.6328	9832
2000, 2016	1.2416	0.239	9838
2002, 2016	1.7066	0.1108	9842
BENFES
ZONES
Odiel, Inner Channel	0.55369	0.5907	9863
Odiel, Outer Channel	7.8771	0.0001	9853
Odiel, Marine	14.546	0.0001	9825
Inner and Outer Channel	6.0819	0.0007	9802
Inner Channel, Marine	10.591	0.0001	9807
Outer Channel, Marine	3.8188	0.0078	9834
YEARS
1998, 2000	2.4367	0.033	9819
1998, 2002	2.3945	0.0336	9841
1998, 2016	2.863	0.0143	9830
2000, 2002	1.266	0.2321	9833
2000, 2016	1.5326	0.1503	9850
2002, 2016	0.081982	0.9313	9825
